# Supplementary material for: Rare earth stibolyl and bismolyl sandwich complexes
Source: Nat Commun. 2025 Feb 10;16:983. doi: 10.1038/s41467-024-55474-6 (PMC11811170; doi:10.1038/s41467-024-55474-6)
Supplement: Supplementary file 3 — Source Data [file 41467_2024_55474_MOESM3_ESM.zip]

Archive with 1 entries (1 files):
- Source_Data_Cartesian_Coordinates.txt
