# Supplementary material for: Rare earth stibolyl and bismolyl sandwich complexes
Source: Nat Commun. 2025 Feb 10;16:983. doi: 10.1038/s41467-024-55474-6 (PMC11811170; doi:10.1038/s41467-024-55474-6)
Supplement: Supplementary file 3 — Source Data [file 41467_2024_55474_MOESM3_ESM.zip › Source_Data_Cartesian_Coordinates.txt]

Molecular structures. The Cartesian coordinates are listed in angstrom. The structure optimizations were done at the def2-TZVP/PBE0/MARI-J level in Cs symmetry. Energies were calculated without exploiting the symmetry. They are given in Hartree and are rounded to the eighth digit after the decimal.

5-Er
E = -2087.00851148
C    -1.3939575   -0.1468945   -0.0316009
C    -0.7283654    1.0734687    0.0210672
C    -2.8989930   -0.3728630    0.0927701
C    -1.4062822    2.4130194    0.1743979
H    -1.1638205    2.8504747    1.1483737
H    -2.4855413    2.3441008    0.1110614
H    -1.0790219    3.1282901   -0.5833773
C    -0.7042202    2.2500971   -3.6370087
H    -1.1210052    3.1957089   -3.3078253
C    -0.7046563   -1.0655936   -4.4268268
H    -1.1202416   -2.0586936   -4.5532858
C    -3.2243859   -1.8659293    0.0085463
H    -2.8849658   -2.2931951   -0.9390462
H    -4.3041177   -2.0209911    0.0770651
H    -2.7611168   -2.4216666    0.8287360
C    -1.6957389   -0.0891037   -4.2136038
H    -2.6953810   -0.5090510   -4.2286547
C    -3.3722567    0.1069891    1.4716556
H    -2.8074954   -0.3983915    2.2585353
H    -4.4319615   -0.1283020    1.6067288
H    -3.2474287    1.1802238    1.6103883
C    -3.7121446    0.2974817   -1.0214119
H    -3.5477588    1.3706951   -1.0980341
H    -4.7798605    0.1350764   -0.8478639
H    -3.4583801   -0.1438653   -1.9870353
C    -1.6958190    1.2810152   -3.8833633
H    -2.6947305    1.6594902   -3.6999548
Bi    0.0000000   -1.8531483    0.0210672
Er    0.0000000    0.1985749   -2.3789204
C     1.3939575   -0.1468945   -0.0316009
C     0.7283654    1.0734687    0.0210672
C     2.8989930   -0.3728630    0.0927701
C     1.4062822    2.4130194    0.1743979
H     1.1638205    2.8504747    1.1483737
H     2.4855413    2.3441008    0.1110614
H     1.0790219    3.1282901   -0.5833773
C     0.7042202    2.2500971   -3.6370087
H     1.1210052    3.1957089   -3.3078253
C     0.7046563   -1.0655936   -4.4268268
H     1.1202416   -2.0586936   -4.5532858
C     3.2243859   -1.8659293    0.0085463
H     2.8849658   -2.2931951   -0.9390462
H     4.3041177   -2.0209911    0.0770651
H     2.7611168   -2.4216666    0.8287360
C     1.6957389   -0.0891037   -4.2136038
H     2.6953810   -0.5090510   -4.2286547
C     3.3722567    0.1069891    1.4716556
H     2.8074954   -0.3983915    2.2585353
H     4.4319615   -0.1283020    1.6067288
H     3.2474287    1.1802238    1.6103883
C     3.7121446    0.2974817   -1.0214119
H     3.5477588    1.3706951   -1.0980341
H     4.7798605    0.1350764   -0.8478639
H     3.4583801   -0.1438653   -1.9870353
C     1.6958190    1.2810152   -3.8833633
H     2.6947305    1.6594902   -3.6999548

5-Tb
E = -1896.07466303
C    -1.3954193   -0.1451347   -0.0331639
C    -0.7284480    1.0703822    0.0221093
C    -2.9036838   -0.3603893    0.0580156
C    -1.4018708    2.4103855    0.1891757
H    -1.1552485    2.8360993    1.1674265
H    -2.4815538    2.3488859    0.1284465
H    -1.0718151    3.1321715   -0.5607772
C    -0.7039709    2.3761427   -3.5342977
H    -1.1200962    3.2772105   -3.0959314
C    -0.7042494   -0.8102045   -4.7333044
H    -1.1199046   -1.7755127   -4.9998547
C    -3.2388587   -1.8491394   -0.0516182
H    -2.8878438   -2.2655746   -0.9997880
H    -4.3205983   -1.9970642   -0.0017658
H    -2.7909322   -2.4194230    0.7669309
C    -1.6967397    0.1282262   -4.3917015
H    -2.6975081   -0.2836683   -4.4649531
C    -3.4079944    0.1089170    1.4294590
H    -2.8716053   -0.4139280    2.2246417
H    -4.4741132   -0.1131827    1.5329948
H    -3.2723530    1.1783020    1.5861514
C    -3.6812952    0.3299358   -1.0700042
H    -3.5129719    1.4038727   -1.1237362
H    -4.7543544    0.1675585   -0.9330472
H    -3.4005596   -0.0950663   -2.0364339
C    -1.6956405    1.4468898   -3.8959889
H    -2.6943677    1.8036921   -3.6708371
Bi    0.0000000   -1.8504950    0.0221093
Tb    0.0000000    0.1604237   -2.4702440
C     1.3954193   -0.1451347   -0.0331639
C     0.7284480    1.0703822    0.0221093
C     2.9036838   -0.3603893    0.0580156
C     1.4018708    2.4103855    0.1891757
H     1.1552485    2.8360993    1.1674265
H     2.4815538    2.3488859    0.1284465
H     1.0718151    3.1321715   -0.5607772
C     0.7039709    2.3761427   -3.5342977
H     1.1200962    3.2772105   -3.0959314
C     0.7042494   -0.8102045   -4.7333044
H     1.1199046   -1.7755127   -4.9998547
C     3.2388587   -1.8491394   -0.0516182
H     2.8878438   -2.2655746   -0.9997880
H     4.3205983   -1.9970642   -0.0017658
H     2.7909322   -2.4194230    0.7669309
C     1.6967397    0.1282262   -4.3917015
H     2.6975081   -0.2836683   -4.4649531
C     3.4079944    0.1089170    1.4294590
H     2.8716053   -0.4139280    2.2246417
H     4.4741132   -0.1131827    1.5329948
H     3.2723530    1.1783020    1.5861514
C     3.6812952    0.3299358   -1.0700042
H     3.5129719    1.4038727   -1.1237362
H     4.7543544    0.1675585   -0.9330472
H     3.4005596   -0.0950663   -2.0364339
C     1.6956405    1.4468898   -3.8959889
H     2.6943677    1.8036921   -3.6708371

5-Y
E = -1109.96594438
C    -1.3943420   -0.1474877   -0.0280447
C    -0.7282002    1.0726602    0.0186964
C    -2.9005048   -0.3702877    0.0821305
C    -1.4060304    2.4145554    0.1569207
H    -1.1566488    2.8673944    1.1219894
H    -2.4857159    2.3442756    0.1028132
H    -1.0855110    3.1195247   -0.6139229
C    -0.7045162    2.2477406   -3.7442220
H    -1.1211226    3.2037854   -3.4463269
C    -0.7042938   -1.0860516   -4.4497418
H    -1.1194507   -2.0816360   -4.5567968
C    -3.2271025   -1.8631934    0.0026115
H    -2.8817794   -2.2951237   -0.9407856
H    -4.3073915   -2.0170998    0.0646238
H    -2.7692911   -2.4152116    0.8282713
C    -1.6959697   -0.1055005   -4.2583554
H    -2.6959561   -0.5248340   -4.2666556
C    -3.3903473    0.1180335    1.4522188
H    -2.8383277   -0.3863909    2.2487261
H    -4.4527280   -0.1122749    1.5743186
H    -3.2630338    1.1913000    1.5885106
C    -3.6968140    0.2954093   -1.0469552
H    -3.5354176    1.3693855   -1.1215530
H    -4.7669476    0.1290092   -0.8929227
H    -3.4240779   -0.1457771   -2.0077379
C    -1.6957719    1.2728646   -3.9646148
H    -2.6950075    1.6564549   -3.7926712
Bi    0.0000000   -1.8503449    0.0186964
Y     0.0000000    0.2227144   -2.4037928
C     1.3943420   -0.1474877   -0.0280447
C     0.7282002    1.0726602    0.0186964
C     2.9005048   -0.3702877    0.0821305
C     1.4060304    2.4145554    0.1569207
H     1.1566488    2.8673944    1.1219894
H     2.4857159    2.3442756    0.1028132
H     1.0855110    3.1195247   -0.6139229
C     0.7045162    2.2477406   -3.7442220
H     1.1211226    3.2037854   -3.4463269
C     0.7042938   -1.0860516   -4.4497418
H     1.1194507   -2.0816360   -4.5567968
C     3.2271025   -1.8631934    0.0026115
H     2.8817794   -2.2951237   -0.9407856
H     4.3073915   -2.0170998    0.0646238
H     2.7692911   -2.4152116    0.8282713
C     1.6959697   -0.1055005   -4.2583554
H     2.6959561   -0.5248340   -4.2666556
C     3.3903473    0.1180335    1.4522188
H     2.8383277   -0.3863909    2.2487261
H     4.4527280   -0.1122749    1.5743186
H     3.2630338    1.1913000    1.5885106
C     3.6968140    0.2954093   -1.0469552
H     3.5354176    1.3693855   -1.1215530
H     4.7669476    0.1290092   -0.8929227
H     3.4240779   -0.1457771   -2.0077379
C     1.6957719    1.2728646   -3.9646148
H     2.6950075    1.6564549   -3.7926712

3-Er
E = -2112.63975450 
C    -1.3711484   -0.1753015   -0.0252871
C    -0.7251647    1.0610677    0.0168580
C    -2.8732535   -0.4219303    0.0987425
C    -1.4131121    2.3953181    0.1585442
H    -1.1724756    2.8431188    1.1283637
H    -2.4921099    2.3192143    0.0969514
H    -1.0906374    3.1065134   -0.6054410
C    -0.7049029    2.2059364   -3.6860014
H    -1.1213365    3.1591692   -3.3790654
C    -0.7042429   -1.1294752   -4.3927591
H    -1.1203969   -2.1252304   -4.4935742
C    -3.1775358   -1.9193593    0.0216850
H    -2.8365604   -2.3465704   -0.9253192
H    -4.2549469   -2.0872947    0.0960687
H    -2.7012395   -2.4668107    0.8395638
C    -1.6946314   -0.1460819   -4.2070513
H    -2.6944971   -0.5655197   -4.2121411
C    -3.3497597    0.0605346    1.4754996
H    -2.7818890   -0.4371225    2.2650038
H    -4.4078303   -0.1811254    1.6116607
H    -3.2320348    1.1354648    1.6087695
C    -3.6947773    0.2354935   -1.0163942
H    -3.5455511    1.3109518   -1.0939710
H    -4.7601330    0.0589629   -0.8426318
H    -3.4355874   -0.2032245   -1.9817462
C    -1.6957654    1.2327221   -3.9143275
H    -2.6953224    1.6150925   -3.7420424
Sb    0.0000000   -1.7715325    0.0168580
Er    0.0000000    0.1884596   -2.3768902
C     1.3711484   -0.1753015   -0.0252871
C     0.7251647    1.0610677    0.0168580
C     2.8732535   -0.4219303    0.0987425
C     1.4131121    2.3953181    0.1585442
H     1.1724756    2.8431188    1.1283637
H     2.4921099    2.3192143    0.0969514
H     1.0906374    3.1065134   -0.6054410
C     0.7049029    2.2059364   -3.6860014
H     1.1213365    3.1591692   -3.3790654
C     0.7042429   -1.1294752   -4.3927591
H     1.1203969   -2.1252304   -4.4935742
C     3.1775358   -1.9193593    0.0216850
H     2.8365604   -2.3465704   -0.9253192
H     4.2549469   -2.0872947    0.0960687
H     2.7012395   -2.4668107    0.8395638
C     1.6946314   -0.1460819   -4.2070513
H     2.6944971   -0.5655197   -4.2121411
C     3.3497597    0.0605346    1.4754996
H     2.7818890   -0.4371225    2.2650038
H     4.4078303   -0.1811254    1.6116607
H     3.2320348    1.1354648    1.6087695
C     3.6947773    0.2354935   -1.0163942
H     3.5455511    1.3109518   -1.0939710
H     4.7601330    0.0589629   -0.8426318
H     3.4355874   -0.2032245   -1.9817462
C     1.6957654    1.2327221   -3.9143275
H     2.6953224    1.6150925   -3.7420424

4-Er
E = -2615.35760764
C    -1.3677790   -0.1771903   -0.0433000
C    -0.7183531    1.0623761    0.0288667
Si   -3.1990836   -0.5139197    0.0949792
C    -1.4573348    2.3669884    0.1612917
H    -1.3110494    2.7864961    1.1623349
H    -2.5270856    2.2381431    0.0111794
H    -1.1099400    3.1182092   -0.5518697
C    -0.7048958    2.1682334   -3.6858705
H    -1.1201173    3.1265428   -3.3936982
C    -0.7053956   -1.1735185   -4.3463494
H    -1.1194352   -2.1711232   -4.4366405
C    -3.4813997   -2.3585992   -0.0879331
H    -3.1256695   -2.7249922   -1.0545322
H    -4.5502732   -2.5806714   -0.0213401
H    -2.9771486   -2.9300175    0.6956441
C    -1.6982630   -0.1922346   -4.1645288
H    -2.6967986   -0.6147228   -4.1566905
C    -3.7859521    0.0251112    1.7947228
H    -3.2110013   -0.4807682    2.5743865
H    -4.8417242   -0.2220699    1.9375330
H    -3.6710374    1.1014948    1.9421748
C    -4.2398556    0.3360785   -1.2197972
H    -4.1357241    1.4226897   -1.2219727
H    -5.2960972    0.1049501   -1.0517673
H    -3.9723754   -0.0277433   -2.2140154
C    -1.6986360    1.1904863   -3.8875605
H    -2.6966818    1.5753326   -3.7126412
Sb    0.0000000   -1.7703715    0.0288667
Er    0.0000000    0.1702046   -2.3604134
C     1.3677790   -0.1771903   -0.0433000
C     0.7183531    1.0623761    0.0288667
Si    3.1990836   -0.5139197    0.0949792
C     1.4573348    2.3669884    0.1612917
H     1.3110494    2.7864961    1.1623349
H     2.5270856    2.2381431    0.0111794
H     1.1099400    3.1182092   -0.5518697
C     0.7048958    2.1682334   -3.6858705
H     1.1201173    3.1265428   -3.3936982
C     0.7053956   -1.1735185   -4.3463494
H     1.1194352   -2.1711232   -4.4366405
C     3.4813997   -2.3585992   -0.0879331
H     3.1256695   -2.7249922   -1.0545322
H     4.5502732   -2.5806714   -0.0213401
H     2.9771486   -2.9300175    0.6956441
C     1.6982630   -0.1922346   -4.1645288
H     2.6967986   -0.6147228   -4.1566905
C     3.7859521    0.0251112    1.7947228
H     3.2110013   -0.4807682    2.5743865
H     4.8417242   -0.2220699    1.9375330
H     3.6710374    1.1014948    1.9421748
C     4.2398556    0.3360785   -1.2197972
H     4.1357241    1.4226897   -1.2219727
H     5.2960972    0.1049501   -1.0517673
H     3.9723754   -0.0277433   -2.2140154
C     1.6986360    1.1904863   -3.8875605
H     2.6966818    1.5753326   -3.7126412

3-Y
E = -1135.59721792
C    -1.3716769   -0.1753553   -0.0235161
C    -0.7252220    1.0602899    0.0156774
C    -2.8745522   -0.4209343    0.0871981
C    -1.4131864    2.3953154    0.1516422
H    -1.1689272    2.8500235    1.1173240
H    -2.4924731    2.3185655    0.0948588
H    -1.0941774    3.1017491   -0.6184819
C    -0.7045593    2.2260623   -3.7392879
H    -1.1216111    3.1802712   -3.4361158
C    -0.7041286   -1.1054771   -4.4577446
H    -1.1192053   -2.1008946   -4.5672424
C    -3.1790377   -1.9183947    0.0106506
H    -2.8306452   -2.3478452   -0.9326391
H    -4.2570733   -2.0859507    0.0766201
H    -2.7093503   -2.4642240    0.8334088
C    -1.6957903   -0.1252536   -4.2630861
H    -2.6956702   -0.5447128   -4.2735481
C    -3.3673870    0.0652216    1.4567773
H    -2.8114091   -0.4333410    2.2541320
H    -4.4279211   -0.1728129    1.5796892
H    -3.2477814    1.1397964    1.5905361
C    -3.6800853    0.2343920   -1.0408893
H    -3.5322611    1.3103375   -1.1159014
H    -4.7478543    0.0552261   -0.8852036
H    -3.4037311   -0.2034126   -2.0022200
C    -1.6958832    1.2519620   -3.9644291
H    -2.6953780    1.6347729   -3.7920834
Sb    0.0000000   -1.7698692    0.0156774
Y     0.0000000    0.1973893   -2.4083661
C     1.3716769   -0.1753553   -0.0235161
C     0.7252220    1.0602899    0.0156774
C     2.8745522   -0.4209343    0.0871981
C     1.4131864    2.3953154    0.1516422
H     1.1689272    2.8500235    1.1173240
H     2.4924731    2.3185655    0.0948588
H     1.0941774    3.1017491   -0.6184819
C     0.7045593    2.2260623   -3.7392879
H     1.1216111    3.1802712   -3.4361158
C     0.7041286   -1.1054771   -4.4577446
H     1.1192053   -2.1008946   -4.5672424
C     3.1790377   -1.9183947    0.0106506
H     2.8306452   -2.3478452   -0.9326391
H     4.2570733   -2.0859507    0.0766201
H     2.7093503   -2.4642240    0.8334088
C     1.6957903   -0.1252536   -4.2630861
H     2.6956702   -0.5447128   -4.2735481
C     3.3673870    0.0652216    1.4567773
H     2.8114091   -0.4333410    2.2541320
H     4.4279211   -0.1728129    1.5796892
H     3.2477814    1.1397964    1.5905361
C     3.6800853    0.2343920   -1.0408893
H     3.5322611    1.3103375   -1.1159014
H     4.7478543    0.0552261   -0.8852036
H     3.4037311   -0.2034126   -2.0022200
C     1.6958832    1.2519620   -3.9644291
H     2.6953780    1.6347729   -3.7920834

4-Y
E = -1638.31486495
C    -1.3681133   -0.1774977   -0.0404628
C    -0.7182307    1.0615269    0.0269752
Si   -3.2010529   -0.5090585    0.0859329
C    -1.4560219    2.3681352    0.1505314
H    -1.3008718    2.8003247    1.1448109
H    -2.5271886    2.2386100    0.0114232
H    -1.1144899    3.1109386   -0.5746601
C    -0.7050806    2.1805057   -3.7631623
H    -1.1203920    3.1437382   -3.4877249
C    -0.7048704   -1.1671241   -4.3894230
H    -1.1188694   -2.1653756   -4.4736709
C    -3.4848668   -2.3555461   -0.0734077
H    -3.1190582   -2.7372743   -1.0302619
H    -4.5545272   -2.5758607   -0.0153156
H    -2.9896888   -2.9148438    0.7244976
C    -1.6979688   -0.1843990   -4.2153594
H    -2.6968775   -0.6058992   -4.2078440
C    -3.8083608    0.0544467    1.7705598
H    -3.2475472   -0.4451515    2.5645077
H    -4.8673731   -0.1854647    1.9010320
H    -3.6900449    1.1318133    1.9073265
C    -4.2205239    0.3262521   -1.2545156
H    -4.1188599    1.4131502   -1.2633363
H    -5.2791739    0.0934801   -1.1051516
H    -3.9323624   -0.0444965   -2.2404121
C    -1.6982664    1.2012891   -3.9551229
H    -2.6969067    1.5888119   -3.7886693
Sb    0.0000000   -1.7680583    0.0269752
Y     0.0000000    0.1897536   -2.3851596
C     1.3681133   -0.1774977   -0.0404628
C     0.7182307    1.0615269    0.0269752
Si    3.2010529   -0.5090585    0.0859329
C     1.4560219    2.3681352    0.1505314
H     1.3008718    2.8003247    1.1448109
H     2.5271886    2.2386100    0.0114232
H     1.1144899    3.1109386   -0.5746601
C     0.7050806    2.1805057   -3.7631623
H     1.1203920    3.1437382   -3.4877249
C     0.7048704   -1.1671241   -4.3894230
H     1.1188694   -2.1653756   -4.4736709
C     3.4848668   -2.3555461   -0.0734077
H     3.1190582   -2.7372743   -1.0302619
H     4.5545272   -2.5758607   -0.0153156
H     2.9896888   -2.9148438    0.7244976
C     1.6979688   -0.1843990   -4.2153594
H     2.6968775   -0.6058992   -4.2078440
C     3.8083608    0.0544467    1.7705598
H     3.2475472   -0.4451515    2.5645077
H     4.8673731   -0.1854647    1.9010320
H     3.6900449    1.1318133    1.9073265
C     4.2205239    0.3262521   -1.2545156
H     4.1188599    1.4131502   -1.2633363
H     5.2791739    0.0934801   -1.1051516
H     3.9323624   -0.0444965   -2.2404121
C     1.6982664    1.2012891   -3.9551229
H     2.6969067    1.5888119   -3.7886693
